# Supplementary material for: Assessment of Anxiety in Cognitive-Behavior Therapy in Young University Students with Autism Spectrum Disorders: A Review
Source: Eur J Investig Health Psychol Educ. 2021 Dec 2;11(4):1571–80. doi: 10.3390/ejihpe11040111 (PMC8699995; doi:10.3390/ejihpe11040111)
Supplement: Supplementary file 1 [file ejihpe-11-00111-s001.zip]

Archive with 1 entries (1 files):
- ejihpe-1461021-supplementary.pdf
